# Supplementary material for: Prevalence and associated factors of birth trauma in Ethiopia: A systematic review and meta-analysis
Source: PLOS Glob Public Health. 2023 Dec 19;3(12):e0002707. doi: 10.1371/journal.pgph.0002707 (PMC10729985; doi:10.1371/journal.pgph.0002707)
Supplement: S1 Data — (XLSX) [file pgph.0002707.s004.xlsx]

## Sheet: FUll 
No	Authors	Year	Region	Study design	NOS	sample	prevalence(%)	log plv	SE PIV	LB PIV	UB PIV
1	Aynalem Y. & Abate Y.	2019	Addis Ababa	cross sectional	6	717	12.3	2.5096	1.22657	9.89592	14.7041
2	Workneh T. eta al	2016	Oromia	cross sectional	6	272	8.1	2.09186	1.65431	4.85756	11.3424
3	Ketemawu N. eta al	2022	South West region	cross sectional	7	1315	16.7	2.81541	1.02853	14.6841	18.7159
4	Gebeyawu B. eta al	2022	Amhara	cross sectional	7	594	13.13	2.5749	1.38572	10.414	15.846
5	Neamin T. etal	2022	Nation wide study	cross sectional	7	3814	0.472	-0.750776	0.110982	0.254475	0.689525
6	Tibebu EA.eta al	2023	Addis Ababa	cross sectional	7	373	12.9	2.55723	1.7356	9.49822	16.3018
						7085

## Sheet: Factors
								Factors assocaited with Birth trauma
No	Authors Name	Year	Country	Study design	NOS	sample	p(%)	BP	FcP	Forceps	Vacum	fdistres	s.referal	svd	pgrv	Noed	NOANC	UEMP	AGE	GDM	PRL	Night del	bwt
1	Aynalem Yemane &A Y.	2019	Addis Ababa	cross sectional	6	717	12.3	19.4	13.1	7.9	29.2
2	Workneh T. eta al	2016	Oromia	cross sectional	6	272	8.1	8.89				6.23	4.31	17.63
3	Ketemawu N. eta al	2022	South West region	cross sectional	7	1315	16.7			2.81					12.27	2.52	2.4	4.26	6.68
4	Gebeyawu B. eta al	2022	Amhara	cross sectional	7	594	13.13			7.36	6.74										5.78		9.18
5	Neamin T. etal	2022	Ethiopia	cross sectional	7	3814	0.472
6	Tibebu EA.eta al	2023	Addis Ababa	cross sectional	7	373	12.9			10.6										5.01	3.74	4.82
						7085
